# Supplementary material for: An In Vitro Model for Assessing Corneal Keratocyte Spreading and Migration on Aligned Fibrillar Collagen
Source: J Funct Biomater. 2018 Sep 21;9(4):54. doi: 10.3390/jfb9040054 (PMC6306816; doi:10.3390/jfb9040054)
Supplement: Supplementary file 1 [file jfb-09-00054-s001.zip]

Archive with 9 entries (9 files):
- SuppMaterial/Fig S1.tif
- SuppMaterial/Fig S2.tif
- SuppMaterial/Fig S3.tif
- SuppMaterial/Video S1.MOV
- SuppMaterial/Video S2.MOV
- SuppMaterial/Video S3.mov
- SuppMaterial/Video S4.MOV
- SuppMaterial/Video S5.MOV
- SuppMaterial/Video S6.MOV
